# Supplementary material for: Elaiophylin Inhibits Tumorigenesis of Human Lung Adenocarcinoma by Inhibiting Mitophagy via Suppression of SIRT1/Nrf2 Signaling
Source: Cancers (Basel). 2022 Nov 25;14(23):5812. doi: 10.3390/cancers14235812 (PMC9737501; doi:10.3390/cancers14235812)
Supplement: Supplementary file 1 [file cancers-14-05812-s001.zip]

Archive with 2 entries (2 files):
- cancerns-1966701 Figure S1.pdf
- cancers-1966701 supplementary file.zip
